# Supplementary material for: Synergistic Activation of Peroxymonosulfate by CoMnOx Supported on Coal Gangue for Alkaline Wastewater Treatment
Source: Toxics. 2025 Dec 26;14(1):29. doi: 10.3390/toxics14010029 (PMC12845686; doi:10.3390/toxics14010029)
Supplement: Supplementary file 1 [file toxics-14-00029-s001.zip]

Archive with 1 entries (1 files):
- toxics-4025864-supplementary.pdf
